# Supplementary material for: Pictorial Assessment of Health-Related Quality of Life. Development and Pre-Test of the PictoQOL Questionnaire
Source: Int J Environ Res Public Health. 2022 Jan 31;19(3):1620. doi: 10.3390/ijerph19031620 (PMC8835013; doi:10.3390/ijerph19031620)
Supplement: Supplementary file 1 [file ijerph-19-01620-s001.zip]

Archive with 1 entries (1 files):
- ijerph-1547262-supplementary.pdf
